# Supplementary material for: Dietary Patterns in Runners with Gastrointestinal Disorders
Source: Nutrients. 2021 Jan 29;13(2):448. doi: 10.3390/nu13020448 (PMC7912258; doi:10.3390/nu13020448)
Supplement: Supplementary file 1 [file nutrients-13-00448-s001.zip]

Archive with 3 entries (2 files):
- nutrients-1082328 supplementary/
- nutrients-1082328 supplementary/FigureS1 Food Restriction in Running Questionnaire.pdf
- nutrients-1082328 supplementary/Table S1 Customized Food Categories.pdf
